# Supplementary material for: Positive effects of bubbles as a feeding predictor on behaviour of farmed rainbow trout
Source: Sci Rep. 2022 Jul 5;12:11368. doi: 10.1038/s41598-022-15302-7 (PMC9256598; doi:10.1038/s41598-022-15302-7)
Supplement: Supplementary file 1 — Supplementary Information. [file 41598_2022_15302_MOESM1_ESM.zip]

Archive with 3 entries (3 files):
- Data for agressions and stereotypies analyses.xlsx
- Data for activity analyses.xlsx
- Data for emotional reactivity-nb pellets eaten-growth.xlsx
