# Supplementary material for: Positive effects of bubbles as a feeding predictor on behaviour of farmed rainbow trout
Source: Sci Rep. 2022 Jul 5;12:11368. doi: 10.1038/s41598-022-15302-7 (PMC9256598; doi:10.1038/s41598-022-15302-7)
Supplement: Supplementary file 1 — Supplementary Information. [file 41598_2022_15302_MOESM1_ESM.zip › Data for agressions and stereotypies analyses.xlsx]

## Sheet: Ag&St - 6min before feed 
Data from KLEIBER et al. Bubbles as a feeding predictor improves the welfare of farmed fish
Nb behav: number of agonistic and stereotypic behaviours scored in the whole tank over 6 minutes preceding feed delivery in the four treatments
The variable "Nb behav" was used for GLMM analysis and "Nb behav/min" for the graphic representation (Fig.4)
Treatment	Day	Trial	Tank	Nb behav	Nb behav/min
BUBBLE+TIME	Day 1	M1	AF01	25	4
BUBBLE+TIME	Day 1	M1	AF02	14	2
BUBBLE+TIME	Day 1	M1	AF03	37	6
BUBBLE+TIME	Day 1	M2	AF01	23	4
BUBBLE+TIME	Day 1	M2	AF02	17	3
BUBBLE+TIME	Day 1	M2	AF03	15	3
BUBBLE+TIME	Day 1	M3	AF01	26	4
BUBBLE+TIME	Day 1	M3	AF02	29	5
BUBBLE+TIME	Day 1	M3	AF03	17	3
BUBBLE	Day 1	M1	AF09	31	5
BUBBLE	Day 1	M1	AF10	28	5
BUBBLE	Day 1	M1	AF11	20	3
BUBBLE	Day 1	M2	AF09	22	4
BUBBLE	Day 1	M2	AF10	20	3
BUBBLE	Day 1	M2	AF11	21	4
BUBBLE	Day 1	M3	AF09	24	4
BUBBLE	Day 1	M3	AF10	13	2
BUBBLE	Day 1	M3	AF11	16	3
TIME	Day 1	M1	AF12	27	5
TIME	Day 1	M1	AF13	23	4
TIME	Day 1	M1	AF14	23	4
TIME	Day 1	M2	AF12	24	4
TIME	Day 1	M2	AF13	25	4
TIME	Day 1	M2	AF14	30	5
TIME	Day 1	M3	AF12	20	3
TIME	Day 1	M3	AF13	28	5
TIME	Day 1	M3	AF14	25	4
RANDOM	Day 1	M1	AF04	23	4
RANDOM	Day 1	M1	AF05	21	4
RANDOM	Day 1	M1	AF06	22	4
RANDOM	Day 1	M2	AF04	18	3
RANDOM	Day 1	M2	AF05	13	2
RANDOM	Day 1	M2	AF06	21	4
RANDOM	Day 1	M3	AF04	20	3
RANDOM	Day 1	M3	AF05	15	3
RANDOM	Day 1	M3	AF06	20	3
BUBBLE+TIME	Day 12	M1	AF01	17	3
BUBBLE+TIME	Day 12	M1	AF02	13	2
BUBBLE+TIME	Day 12	M1	AF03	21	4
BUBBLE+TIME	Day 12	M2	AF01	18	3
BUBBLE+TIME	Day 12	M2	AF02	22	4
BUBBLE+TIME	Day 12	M2	AF03	16	3
BUBBLE+TIME	Day 12	M3	AF01	7	1
BUBBLE+TIME	Day 12	M3	AF02	19	3
BUBBLE+TIME	Day 12	M3	AF03	15	3
BUBBLE	Day 12	M1	AF09	14	2
BUBBLE	Day 12	M1	AF10	16	3
BUBBLE	Day 12	M1	AF11	20	3
BUBBLE	Day 12	M2	AF09	18	3
BUBBLE	Day 12	M2	AF10	14	2
BUBBLE	Day 12	M2	AF11	10	2
BUBBLE	Day 12	M3	AF09	16	3
BUBBLE	Day 12	M3	AF10	14	2
BUBBLE	Day 12	M3	AF11	19	3
TIME	Day 12	M1	AF12	19	3
TIME	Day 12	M1	AF13	21	4
TIME	Day 12	M1	AF14	26	4
TIME	Day 12	M2	AF12	28	5
TIME	Day 12	M2	AF13	19	3
TIME	Day 12	M2	AF14	22	4
TIME	Day 12	M3	AF12	17	3
TIME	Day 12	M3	AF13	22	4
TIME	Day 12	M3	AF14	17	3
RANDOM	Day 12	M1	AF04	24	4
RANDOM	Day 12	M1	AF05	12	2
RANDOM	Day 12	M1	AF06	16	3
RANDOM	Day 12	M2	AF04	18	3
RANDOM	Day 12	M2	AF05	13	2
RANDOM	Day 12	M2	AF06	18	3
RANDOM	Day 12	M3	AF04	13	2
RANDOM	Day 12	M3	AF05	11	2
RANDOM	Day 12	M3	AF06	12	2

## Sheet: Ag&St - 6min after omissions
Data from KLEIBER et al. Bubbles as a feeding predictor improves the welfare of farmed fish
Nb behav: number of agonistic and stereotypic behaviours scored per minute in the whole tank during the 6 minutes following each feed omission in the four treatments (Fig.6A)
Treatment	Omission	Time	Tank	Nb behav
BUBBLE+TIME	OM1	1 min	AF01	1
BUBBLE+TIME	OM1	1 min	AF02	2
BUBBLE+TIME	OM1	1 min	AF03	3
BUBBLE+TIME	OM1	2 min	AF01	3
BUBBLE+TIME	OM1	2 min	AF02	3
BUBBLE+TIME	OM1	2 min	AF03	7
BUBBLE+TIME	OM1	3 min	AF01	4
BUBBLE+TIME	OM1	3 min	AF02	3
BUBBLE+TIME	OM1	3 min	AF03	2
BUBBLE+TIME	OM1	4 min	AF01	2
BUBBLE+TIME	OM1	4 min	AF02	3
BUBBLE+TIME	OM1	4 min	AF03	3
BUBBLE+TIME	OM1	5 min	AF01	2
BUBBLE+TIME	OM1	5 min	AF02	2
BUBBLE+TIME	OM1	5 min	AF03	3
BUBBLE+TIME	OM1	6 min	AF01	3
BUBBLE+TIME	OM1	6 min	AF02	2
BUBBLE+TIME	OM1	6 min	AF03	5
BUBBLE	OM1	1 min	AF09	0
BUBBLE	OM1	1 min	AF10	0
BUBBLE	OM1	1 min	AF11	1
BUBBLE	OM1	2 min	AF09	2
BUBBLE	OM1	2 min	AF10	2
BUBBLE	OM1	2 min	AF11	2
BUBBLE	OM1	3 min	AF09	4
BUBBLE	OM1	3 min	AF10	2
BUBBLE	OM1	3 min	AF11	1
BUBBLE	OM1	4 min	AF09	3
BUBBLE	OM1	4 min	AF10	1
BUBBLE	OM1	4 min	AF11	1
BUBBLE	OM1	5 min	AF09	4
BUBBLE	OM1	5 min	AF10	1
BUBBLE	OM1	5 min	AF11	4
BUBBLE	OM1	6 min	AF09	2
BUBBLE	OM1	6 min	AF10	2
BUBBLE	OM1	6 min	AF11	1
TIME	OM1	1 min	AF12	5
TIME	OM1	1 min	AF13	2
TIME	OM1	1 min	AF14	1
TIME	OM1	2 min	AF12	3
TIME	OM1	2 min	AF13	6
TIME	OM1	2 min	AF14	2
TIME	OM1	3 min	AF12	3
TIME	OM1	3 min	AF13	3
TIME	OM1	3 min	AF14	5
TIME	OM1	4 min	AF12	4
TIME	OM1	4 min	AF13	3
TIME	OM1	4 min	AF14	1
TIME	OM1	5 min	AF12	2
TIME	OM1	5 min	AF13	2
TIME	OM1	5 min	AF14	2
TIME	OM1	6 min	AF12	5
TIME	OM1	6 min	AF13	1
TIME	OM1	6 min	AF14	2
RANDOM	OM1	1 min	AF03	2
RANDOM	OM1	1 min	AF04	3
RANDOM	OM1	1 min	AF05	2
RANDOM	OM1	2 min	AF03	2
RANDOM	OM1	2 min	AF04	1
RANDOM	OM1	2 min	AF05	2
RANDOM	OM1	3 min	AF03	2
RANDOM	OM1	3 min	AF04	6
RANDOM	OM1	3 min	AF05	2
RANDOM	OM1	4 min	AF03	1
RANDOM	OM1	4 min	AF04	2
RANDOM	OM1	4 min	AF05	4
RANDOM	OM1	5 min	AF03	2
RANDOM	OM1	5 min	AF04	4
RANDOM	OM1	5 min	AF05	3
RANDOM	OM1	6 min	AF03	2
RANDOM	OM1	6 min	AF04	4
RANDOM	OM1	6 min	AF05	2
BUBBLE+TIME	OM2	1 min	AF01	2
BUBBLE+TIME	OM2	1 min	AF02	1
BUBBLE+TIME	OM2	1 min	AF03	1
BUBBLE+TIME	OM2	2 min	AF01	2
BUBBLE+TIME	OM2	2 min	AF02	3
BUBBLE+TIME	OM2	2 min	AF03	0
BUBBLE+TIME	OM2	3 min	AF01	5
BUBBLE+TIME	OM2	3 min	AF02	2
BUBBLE+TIME	OM2	3 min	AF03	2
BUBBLE+TIME	OM2	4 min	AF01	2
BUBBLE+TIME	OM2	4 min	AF02	5
BUBBLE+TIME	OM2	4 min	AF03	1
BUBBLE+TIME	OM2	5 min	AF01	2
BUBBLE+TIME	OM2	5 min	AF02	3
BUBBLE+TIME	OM2	5 min	AF03	2
BUBBLE+TIME	OM2	6 min	AF01	3
BUBBLE+TIME	OM2	6 min	AF02	0
BUBBLE+TIME	OM2	6 min	AF03	1
BUBBLE	OM2	1 min	AF09	1
BUBBLE	OM2	1 min	AF10	1
BUBBLE	OM2	1 min	AF11	0
BUBBLE	OM2	2 min	AF09	3
BUBBLE	OM2	2 min	AF10	2
BUBBLE	OM2	2 min	AF11	1
BUBBLE	OM2	3 min	AF09	2
BUBBLE	OM2	3 min	AF10	2
BUBBLE	OM2	3 min	AF11	2
BUBBLE	OM2	4 min	AF09	2
BUBBLE	OM2	4 min	AF10	1
BUBBLE	OM2	4 min	AF11	7
BUBBLE	OM2	5 min	AF09	1
BUBBLE	OM2	5 min	AF10	2
BUBBLE	OM2	5 min	AF11	3
BUBBLE	OM2	6 min	AF09	5
BUBBLE	OM2	6 min	AF10	3
BUBBLE	OM2	6 min	AF11	2
TIME	OM2	1 min	AF12	3
TIME	OM2	1 min	AF13	3
TIME	OM2	1 min	AF14	2
TIME	OM2	2 min	AF12	4
TIME	OM2	2 min	AF13	3
TIME	OM2	2 min	AF14	1
TIME	OM2	3 min	AF12	4
TIME	OM2	3 min	AF13	0
TIME	OM2	3 min	AF14	3
TIME	OM2	4 min	AF12	2
TIME	OM2	4 min	AF13	5
TIME	OM2	4 min	AF14	4
TIME	OM2	5 min	AF12	2
TIME	OM2	5 min	AF13	3
TIME	OM2	5 min	AF14	3
TIME	OM2	6 min	AF12	4
TIME	OM2	6 min	AF13	6
TIME	OM2	6 min	AF14	5
RANDOM	OM2	1 min	AF04	3
RANDOM	OM2	1 min	AF05	4
RANDOM	OM2	1 min	AF06	2
RANDOM	OM2	2 min	AF04	4
RANDOM	OM2	2 min	AF05	6
RANDOM	OM2	2 min	AF06	3
RANDOM	OM2	3 min	AF04	2
RANDOM	OM2	3 min	AF05	4
RANDOM	OM2	3 min	AF06	1
RANDOM	OM2	4 min	AF04	3
RANDOM	OM2	4 min	AF05	5
RANDOM	OM2	4 min	AF06	1
RANDOM	OM2	5 min	AF04	1
RANDOM	OM2	5 min	AF05	4
RANDOM	OM2	5 min	AF06	2
RANDOM	OM2	6 min	AF04	2
RANDOM	OM2	6 min	AF05	5
RANDOM	OM2	6 min	AF06	2
BUBBLE+TIME	OM3	1 min	AF01	1
BUBBLE+TIME	OM3	1 min	AF02	1
BUBBLE+TIME	OM3	1 min	AF03	4
BUBBLE+TIME	OM3	2 min	AF01	1
BUBBLE+TIME	OM3	2 min	AF02	1
BUBBLE+TIME	OM3	2 min	AF03	0
BUBBLE+TIME	OM3	3 min	AF01	1
BUBBLE+TIME	OM3	3 min	AF02	4
BUBBLE+TIME	OM3	3 min	AF03	3
BUBBLE+TIME	OM3	4 min	AF01	1
BUBBLE+TIME	OM3	4 min	AF02	1
BUBBLE+TIME	OM3	4 min	AF03	3
BUBBLE+TIME	OM3	5 min	AF01	1
BUBBLE+TIME	OM3	5 min	AF02	1
BUBBLE+TIME	OM3	5 min	AF03	2
BUBBLE+TIME	OM3	6 min	AF01	1
BUBBLE+TIME	OM3	6 min	AF02	2
BUBBLE+TIME	OM3	6 min	AF03	3
BUBBLE	OM3	1 min	AF09	5
BUBBLE	OM3	1 min	AF10	0
BUBBLE	OM3	1 min	AF11	0
BUBBLE	OM3	2 min	AF09	2
BUBBLE	OM3	2 min	AF10	1
BUBBLE	OM3	2 min	AF11	0
BUBBLE	OM3	3 min	AF09	1
BUBBLE	OM3	3 min	AF10	1
BUBBLE	OM3	3 min	AF11	2
BUBBLE	OM3	4 min	AF09	3
BUBBLE	OM3	4 min	AF10	2
BUBBLE	OM3	4 min	AF11	0
BUBBLE	OM3	5 min	AF09	3
BUBBLE	OM3	5 min	AF10	1
BUBBLE	OM3	5 min	AF11	2
BUBBLE	OM3	6 min	AF09	1
BUBBLE	OM3	6 min	AF10	0
BUBBLE	OM3	6 min	AF11	5
TIME	OM3	1 min	AF12	5
TIME	OM3	1 min	AF13	2
TIME	OM3	1 min	AF14	2
TIME	OM3	2 min	AF12	7
TIME	OM3	2 min	AF13	3
TIME	OM3	2 min	AF14	2
TIME	OM3	3 min	AF12	3
TIME	OM3	3 min	AF13	4
TIME	OM3	3 min	AF14	5
TIME	OM3	4 min	AF12	3
TIME	OM3	4 min	AF13	5
TIME	OM3	4 min	AF14	3
TIME	OM3	5 min	AF12	3
TIME	OM3	5 min	AF13	5
TIME	OM3	5 min	AF14	3
TIME	OM3	6 min	AF12	3
TIME	OM3	6 min	AF13	3
TIME	OM3	6 min	AF14	0
RANDOM	OM3	1 min	AF04	2
RANDOM	OM3	1 min	AF05	4
RANDOM	OM3	1 min	AF06	4
RANDOM	OM3	2 min	AF04	2
RANDOM	OM3	2 min	AF05	4
RANDOM	OM3	2 min	AF06	3
RANDOM	OM3	3 min	AF04	4
RANDOM	OM3	3 min	AF05	4
RANDOM	OM3	3 min	AF06	3
RANDOM	OM3	4 min	AF04	2
RANDOM	OM3	4 min	AF05	6
RANDOM	OM3	4 min	AF06	2
RANDOM	OM3	5 min	AF04	2
RANDOM	OM3	5 min	AF05	4
RANDOM	OM3	5 min	AF06	2
RANDOM	OM3	6 min	AF04	6
RANDOM	OM3	6 min	AF05	5
RANDOM	OM3	6 min	AF06	3

## Sheet: Ag&St - neutral periods day 12
Data from KLEIBER et al. Bubbles as a feeding predictor improves the welfare of farmed fish
Nb behav: number of agonistic and stereotypic behaviours scored in the whole tank over 6 minutes of neutral periods (i.e., 6-minute period with no feed delivery or bubble diffusion) on day 12 of conditioning
The variable "Nb behav" was used for GLMM analysis and "Nb behav/min" for the graphic representation (Fig.6B)
The variable "Period" corresponds to the occurrence of the neutral period in the day, NP1 being the first neutral period, NP2 the second, and NP3 the third
Treatment	Period	Tank	Nb behav	Nb behav/min
BUBBLE+TIME	NP1	AF01	21	4
BUBBLE+TIME	NP1	AF02	23	4
BUBBLE+TIME	NP1	AF03	22	4
BUBBLE+TIME	NP2	AF01	14	2
BUBBLE+TIME	NP2	AF02	13	2
BUBBLE+TIME	NP2	AF03	16	3
BUBBLE+TIME	NP3	AF01	13	2
BUBBLE+TIME	NP3	AF02	12	2
BUBBLE+TIME	NP3	AF03	18	3
BUBBLE	NP1	AF09	12	2
BUBBLE	NP1	AF10	15	3
BUBBLE	NP1	AF11	16	3
BUBBLE	NP2	AF09	13	2
BUBBLE	NP2	AF10	14	2
BUBBLE	NP2	AF11	15	3
BUBBLE	NP3	AF09	18	3
BUBBLE	NP3	AF10	14	2
BUBBLE	NP3	AF11	27	5
TIME	NP1	AF12	12	2
TIME	NP1	AF13	13	2
TIME	NP1	AF14	24	4
TIME	NP2	AF12	11	2
TIME	NP2	AF13	13	2
TIME	NP2	AF14	8	1
TIME	NP3	AF12	18	3
TIME	NP3	AF13	9	2
TIME	NP3	AF14	11	2
RANDOM	NP1	AF04	13	2
RANDOM	NP1	AF05	10	2
RANDOM	NP1	AF06	13	2
RANDOM	NP2	AF04	16	3
RANDOM	NP2	AF05	13	2
RANDOM	NP2	AF06	22	4
RANDOM	NP3	AF04	15	3
RANDOM	NP3	AF05	12	2
RANDOM	NP3	AF06	18	3
