# Supplementary material for: Positive effects of bubbles as a feeding predictor on behaviour of farmed rainbow trout
Source: Sci Rep. 2022 Jul 5;12:11368. doi: 10.1038/s41598-022-15302-7 (PMC9256598; doi:10.1038/s41598-022-15302-7)
Supplement: Supplementary file 1 — Supplementary Information. [file 41598_2022_15302_MOESM1_ESM.zip › Data for activity analyses.xlsx]

## Sheet: Activity - conditioning day 1
Data from KLEIBER et al. Bubbles as a feeding predictor improves the welfare of farmed fish
Variable "Activity": percentage of fish group activity (% of differing pixels between two successive images) on day 1 of conditioning in the four treatments (Fig.1A)
Trial	Treatment	Rearing tank	Activity
B1	BUBBLE+TIME	AF01	11.0244
B1	BUBBLE+TIME	AF02	17.5732
B1	BUBBLE+TIME	AF03	14.4611
B1	RANDOM	AF04	12.1295
B1	RANDOM	AF05	11.1233
B1	RANDOM	AF06	12.4645
B1	BUBBLE	AF09	13.6932
B1	BUBBLE	AF10	10.7175
B1	BUBBLE	AF11	11.0442
B1	TIME	AF12	12.4185
B1	TIME	AF13	9.83422
B1	TIME	AF14	10.3453
B2	BUBBLE+TIME	AF01	11.6988
B2	BUBBLE+TIME	AF02	19.7619
B2	BUBBLE+TIME	AF03	12.9964
B2	RANDOM	AF04	11.0458
B2	RANDOM	AF05	11.7705
B2	RANDOM	AF06	14.1431
B2	BUBBLE	AF09	11.25
B2	BUBBLE	AF10	11.8762
B2	BUBBLE	AF11	11.7242
B2	TIME	AF12	13.6829
B2	TIME	AF13	13.316
B2	TIME	AF14	10.5992
B3	BUBBLE+TIME	AF01	14.6547
B3	BUBBLE+TIME	AF02	22.218
B3	BUBBLE+TIME	AF03	13.0621
B3	RANDOM	AF04	15.5548
B3	RANDOM	AF05	13.9448
B3	RANDOM	AF06	14.151
B3	BUBBLE	AF09	12.6663
B3	BUBBLE	AF10	11.3159
B3	BUBBLE	AF11	11.1513
B3	TIME	AF12	13.8017
B3	TIME	AF13	13.5348
B3	TIME	AF14	11.1599

## Sheet: Activity - conditioning day 12
Data from KLEIBER et al. Bubbles as a feeding predictor improves the welfare of farmed fish
Variable "Activity": percentage of fish group activity (% of differing pixels between two successive images) on day 12 of conditioning in the four treatments (Fig.1B)
Trial	Treatment	Rearing tank	Activity
B1	BUBBLE+TIME	AF01	15.2635
B1	BUBBLE+TIME	AF02	21.2678
B1	BUBBLE+TIME	AF03	18.3206
B1	RANDOM	AF04	15.2828
B1	RANDOM	AF05	13.5745
B1	RANDOM	AF06	15.9244
B1	BUBBLE	AF09	17.3907
B1	BUBBLE	AF10	12.8504
B1	BUBBLE	AF11	14.5536
B1	TIME	AF12	14.1439
B1	TIME	AF13	12.9765
B1	TIME	AF14	14.1767
B2	BUBBLE+TIME	AF01	15.1993
B2	BUBBLE+TIME	AF02	21.2163
B2	BUBBLE+TIME	AF03	19.3979
B2	RANDOM	AF04	16.8414
B2	RANDOM	AF05	11.3717
B2	RANDOM	AF06	13.8234
B2	BUBBLE	AF09	17.6757
B2	BUBBLE	AF10	13.2481
B2	BUBBLE	AF11	14.6803
B2	TIME	AF12	12.2258
B2	TIME	AF13	14.3258
B2	TIME	AF14	14.5904
B3	BUBBLE+TIME	AF01	16.9906
B3	BUBBLE+TIME	AF02	21.7656
B3	BUBBLE+TIME	AF03	21.469
B3	RANDOM	AF04	18.7252
B3	RANDOM	AF05	14.5651
B3	RANDOM	AF06	15.3581
B3	BUBBLE	AF09	18.3658
B3	BUBBLE	AF10	13.3112
B3	BUBBLE	AF11	15.391
B3	TIME	AF12	13.09
B3	TIME	AF13	15.9971
B3	TIME	AF14	13.6846

## Sheet: Activity-6min before feed day 1
Data from KLEIBER et al. Bubbles as a feeding predictor improves the welfare of farmed fish
Variable "Activity": percentage of fish group activity (% of differing pixels between two successive images) the 6 minutes preceding feed delivery on day 1 of conditioning (Fig.3A)
Trial	Treatment	Rearing tank	Activity
F1	BUBBLE+TIME	AF01	2.71287
F1	BUBBLE+TIME	AF02	5.10981
F1	BUBBLE+TIME	AF03	5.7973
F1	RANDOM	AF04	5.01718
F1	RANDOM	AF05	6.80866
F1	RANDOM	AF06	5.2557
F1	BUBBLE	AF09	3.7856
F1	BUBBLE	AF10	4.90203
F1	BUBBLE	AF11	3.98415
F1	TIME	AF12	5.43001
F1	TIME	AF13	3.48065
F1	TIME	AF14	3.41782
F2	BUBBLE+TIME	AF01	3.23593
F2	BUBBLE+TIME	AF02	7.25906
F2	BUBBLE+TIME	AF03	4.40309
F2	RANDOM	AF04	4.58258
F2	RANDOM	AF05	5.03686
F2	RANDOM	AF06	4.25092
F2	BUBBLE	AF09	3.37158
F2	BUBBLE	AF10	4.18328
F2	BUBBLE	AF11	4.25826
F2	TIME	AF12	7.4282
F2	TIME	AF13	4.31788
F2	TIME	AF14	3.97701
F3	BUBBLE+TIME	AF01	3.99403
F3	BUBBLE+TIME	AF02	6.94531
F3	BUBBLE+TIME	AF03	4.65952
F3	RANDOM	AF04	4.73511
F3	RANDOM	AF05	5.54732
F3	RANDOM	AF06	4.43344
F3	BUBBLE	AF09	4.28108
F3	BUBBLE	AF10	4.41973
F3	BUBBLE	AF11	4.7624
F3	TIME	AF12	7.85955
F3	TIME	AF13	4.29215
F3	TIME	AF14	4.20135

## Sheet: Activity-6min before feed day12
Data from KLEIBER et al. Bubbles as a feeding predictor improves the welfare of farmed fish
Variable "Activity": percentage of fish group activity (% of differing pixels between two successive images) the 6 minutes preceding feed delivery on day 12 of conditioning (Fig.3B)
Trial	Treatment	Rearing tank	Activity
F1	BUBBLE+TIME	AF01	4.85031
F1	BUBBLE+TIME	AF02	7.08285
F1	BUBBLE+TIME	AF03	6.10301
F1	RANDOM	AF04	5.6376
F1	RANDOM	AF05	6.02689
F1	RANDOM	AF06	4.74791
F1	BUBBLE	AF09	6.19979
F1	BUBBLE	AF10	5.89354
F1	BUBBLE	AF11	4.28882
F1	TIME	AF12	6.50584
F1	TIME	AF13	4.93581
F1	TIME	AF14	6.43296
F2	BUBBLE+TIME	AF01	5.7155
F2	BUBBLE+TIME	AF02	6.46263
F2	BUBBLE+TIME	AF03	8.56378
F2	RANDOM	AF04	6.79657
F2	RANDOM	AF05	7.27965
F2	RANDOM	AF06	4.5337
F2	BUBBLE	AF09	5.07673
F2	BUBBLE	AF10	4.97794
F2	BUBBLE	AF11	4.66403
F2	TIME	AF12	6.71048
F2	TIME	AF13	5.96651
F2	TIME	AF14	6.75299
F3	BUBBLE+TIME	AF01	7.12781
F3	BUBBLE+TIME	AF02	7.11731
F3	BUBBLE+TIME	AF03	9.62333
F3	RANDOM	AF04	5.13796
F3	RANDOM	AF05	5.24744
F3	RANDOM	AF06	4.03706
F3	BUBBLE	AF09	5.07415
F3	BUBBLE	AF10	3.70342
F3	BUBBLE	AF11	3.34088
F3	TIME	AF12	6.5024
F3	TIME	AF13	5.92947
F3	TIME	AF14	7.60933

## Sheet: Comp- neutral and bubble period
Data from KLEIBER et al. Bubbles as a feeding predictor improves the welfare of farmed fish
Variable "Activity": comparison of fish group activity (% of differing pixels between two successive images) in the bubble area on the day 12 of conditioning between bubbles and neutral periods (Fig.2)
Variable "Period": “DURING BUBBLES” represents the 15 seconds of bubble diffusion + 5 seconds of time gap for all treatments. “NEUTRAL PERIOD” represents 6-minute periods with no feed delivery or bubble diffusion, with NP1 being the first neutral period, NP2 the second, and NP3 the third
Trial number	Treatment	Period	Rearing tank	Activity
B1	BUBBLE+TIME	DURING BUBBLES	AF01	15.2635
B1	BUBBLE+TIME	DURING BUBBLES	AF02	21.2678
B1	BUBBLE+TIME	DURING BUBBLES	AF03	18.3206
B1	RANDOM	DURING BUBBLES	AF04	15.2828
B1	RANDOM	DURING BUBBLES	AF05	13.5745
B1	RANDOM	DURING BUBBLES	AF06	15.9244
B1	BUBBLE	DURING BUBBLES	AF09	17.3907
B1	BUBBLE	DURING BUBBLES	AF10	12.8504
B1	BUBBLE	DURING BUBBLES	AF11	14.5536
B1	TIME	DURING BUBBLES	AF12	14.1439
B1	TIME	DURING BUBBLES	AF13	12.9765
B1	TIME	DURING BUBBLES	AF14	14.1767
B2	BUBBLE+TIME	DURING BUBBLES	AF01	15.1993
B2	BUBBLE+TIME	DURING BUBBLES	AF02	21.2163
B2	BUBBLE+TIME	DURING BUBBLES	AF03	19.3979
B2	RANDOM	DURING BUBBLES	AF04	16.8414
B2	RANDOM	DURING BUBBLES	AF05	11.3717
B2	RANDOM	DURING BUBBLES	AF06	13.8234
B2	BUBBLE	DURING BUBBLES	AF09	17.6757
B2	BUBBLE	DURING BUBBLES	AF10	13.2481
B2	BUBBLE	DURING BUBBLES	AF11	14.6803
B2	TIME	DURING BUBBLES	AF12	12.2258
B2	TIME	DURING BUBBLES	AF13	14.3258
B2	TIME	DURING BUBBLES	AF14	14.5904
B3	BUBBLE+TIME	DURING BUBBLES	AF01	16.9906
B3	BUBBLE+TIME	DURING BUBBLES	AF02	21.7656
B3	BUBBLE+TIME	DURING BUBBLES	AF03	21.469
B3	RANDOM	DURING BUBBLES	AF04	18.7252
B3	RANDOM	DURING BUBBLES	AF05	14.5651
B3	RANDOM	DURING BUBBLES	AF06	15.3581
B3	BUBBLE	DURING BUBBLES	AF09	18.3658
B3	BUBBLE	DURING BUBBLES	AF10	13.3112
B3	BUBBLE	DURING BUBBLES	AF11	15.391
B3	TIME	DURING BUBBLES	AF12	13.09
B3	TIME	DURING BUBBLES	AF13	15.9971
B3	TIME	DURING BUBBLES	AF14	13.6846
NP1	BUBBLE+TIME	NEUTRAL PERIOD	AF01	3.7235
NP1	BUBBLE+TIME	NEUTRAL PERIOD	AF02	5.52837
NP1	BUBBLE+TIME	NEUTRAL PERIOD	AF03	5.32277
NP1	RANDOM	NEUTRAL PERIOD	AF04	6.68472
NP1	RANDOM	NEUTRAL PERIOD	AF05	5.5281
NP1	RANDOM	NEUTRAL PERIOD	AF06	4.85675
NP1	BUBBLE	NEUTRAL PERIOD	AF09	7.72954
NP1	BUBBLE	NEUTRAL PERIOD	AF10	4.30027
NP1	BUBBLE	NEUTRAL PERIOD	AF11	3.88322
NP1	TIME	NEUTRAL PERIOD	AF12	3.90979
NP1	TIME	NEUTRAL PERIOD	AF13	3.84597
NP1	TIME	NEUTRAL PERIOD	AF14	4.79305
NP2	BUBBLE+TIME	NEUTRAL PERIOD	AF01	5.7628
NP2	BUBBLE+TIME	NEUTRAL PERIOD	AF02	6.31427
NP2	BUBBLE+TIME	NEUTRAL PERIOD	AF03	5.97633
NP2	RANDOM	NEUTRAL PERIOD	AF04	5.26217
NP2	RANDOM	NEUTRAL PERIOD	AF05	5.85684
NP2	RANDOM	NEUTRAL PERIOD	AF06	4.40489
NP2	BUBBLE	NEUTRAL PERIOD	AF09	5.72873
NP2	BUBBLE	NEUTRAL PERIOD	AF10	5.47729
NP2	BUBBLE	NEUTRAL PERIOD	AF11	4.35643
NP2	TIME	NEUTRAL PERIOD	AF12	4.45179
NP2	TIME	NEUTRAL PERIOD	AF13	4.47233
NP2	TIME	NEUTRAL PERIOD	AF14	5.00434
NP3	BUBBLE+TIME	NEUTRAL PERIOD	AF01	5.4645
NP3	BUBBLE+TIME	NEUTRAL PERIOD	AF02	6.64
NP3	BUBBLE+TIME	NEUTRAL PERIOD	AF03	5.0625
NP3	RANDOM	NEUTRAL PERIOD	AF04	5.90007
NP3	RANDOM	NEUTRAL PERIOD	AF05	3.97471
NP3	RANDOM	NEUTRAL PERIOD	AF06	4.32594
NP3	BUBBLE	NEUTRAL PERIOD	AF09	5.9797
NP3	BUBBLE	NEUTRAL PERIOD	AF10	5.01626
NP3	BUBBLE	NEUTRAL PERIOD	AF11	4.16204
NP3	TIME	NEUTRAL PERIOD	AF12	4.03422
NP3	TIME	NEUTRAL PERIOD	AF13	4.56517
NP3	TIME	NEUTRAL PERIOD	AF14	5.06127

## Sheet: Activity- during feed omissions
Data from KLEIBER et al. Bubbles as a feeding predictor improves the welfare of farmed fish
Variable "Activity": percentage of fish group activity (% of differing pixels between two successive images) in the bubble area during each feed omission in the four treatments (Fig.5)
Omission	Treatment	Rearing tank	Activity
OM1	BUBBLE+TIME	AF01	13.0113
OM1	BUBBLE+TIME	AF02	17.9182
OM1	BUBBLE+TIME	AF03	17.3325
OM1	RANDOM	AF04	13.4529
OM1	RANDOM	AF05	10.9928
OM1	RANDOM	AF06	11.4664
OM1	BUBBLE	AF09	15.0192
OM1	BUBBLE	AF10	13.5185
OM1	BUBBLE	AF11	13.5877
OM1	TIME	AF12	12.7561
OM1	TIME	AF13	12.3505
OM1	TIME	AF14	12.6762
OM2	BUBBLE+TIME	AF01	12.6153
OM2	BUBBLE+TIME	AF02	18.819
OM2	BUBBLE+TIME	AF03	16.6504
OM2	RANDOM	AF04	10.9344
OM2	RANDOM	AF05	12.0635
OM2	RANDOM	AF06	16.5132
OM2	BUBBLE	AF09	17.7911
OM2	BUBBLE	AF10	14.3013
OM2	BUBBLE	AF11	13.3223
OM2	TIME	AF12	9.69777
OM2	TIME	AF13	12.2245
OM2	TIME	AF14	9.98627
OM3	BUBBLE+TIME	AF01	13.2182
OM3	BUBBLE+TIME	AF02	17.6712
OM3	BUBBLE+TIME	AF03	17.0555
OM3	RANDOM	AF04	11.7657
OM3	RANDOM	AF05	11.7689
OM3	RANDOM	AF06	10.4111
OM3	BUBBLE	AF09	14.5934
OM3	BUBBLE	AF10	13.0977
OM3	BUBBLE	AF11	13.2323
OM3	TIME	AF12	10.8897
OM3	TIME	AF13	9.47277
OM3	TIME	AF14	9.04121

## Sheet: Activity-6min after omissions
Data from KLEIBER et al. Bubbles as a feeding predictor improves the welfare of farmed fish
Variable "Activity": percentage of fish group activity (% of differing pixels between two successive images) in the whole tank for the 6 minutes following each feed omission in the four treatments
Omission	Treatment	Rearing tank	Mean activity
OM1	BUBBLE+TIME	AF01	5.04499
OM1	BUBBLE+TIME	AF02	8.13945
OM1	BUBBLE+TIME	AF03	6.81248
OM1	RANDOM	AF04	5.88394
OM1	RANDOM	AF05	5.76091
OM1	RANDOM	AF06	5.18775
OM1	BUBBLE	AF09	5.44263
OM1	BUBBLE	AF10	6.7697
OM1	BUBBLE	AF11	5.27928
OM1	TIME	AF12	6.46651
OM1	TIME	AF13	5.87307
OM1	TIME	AF14	6.38022
OM2	BUBBLE+TIME	AF01	5.26401
OM2	BUBBLE+TIME	AF02	7.38312
OM2	BUBBLE+TIME	AF03	7.46357
OM2	RANDOM	AF04	5.81391
OM2	RANDOM	AF05	4.74114
OM2	RANDOM	AF06	5.67804
OM2	BUBBLE	AF09	5.67646
OM2	BUBBLE	AF10	6.00204
OM2	BUBBLE	AF11	4.98471
OM2	TIME	AF12	6.23514
OM2	TIME	AF13	5.99826
OM2	TIME	AF14	6.07861
OM3	BUBBLE+TIME	AF01	4.46858
OM3	BUBBLE+TIME	AF02	6.58785
OM3	BUBBLE+TIME	AF03	5.58985
OM3	RANDOM	AF04	5.27624
OM3	RANDOM	AF05	4.82898
OM3	RANDOM	AF06	4.52269
OM3	BUBBLE	AF09	4.91759
OM3	BUBBLE	AF10	4.60321
OM3	BUBBLE	AF11	3.78133
OM3	TIME	AF12	6.25929
OM3	TIME	AF13	5.55366
OM3	TIME	AF14	5.11506
