# Supplementary material for: Positive effects of bubbles as a feeding predictor on behaviour of farmed rainbow trout
Source: Sci Rep. 2022 Jul 5;12:11368. doi: 10.1038/s41598-022-15302-7 (PMC9256598; doi:10.1038/s41598-022-15302-7)
Supplement: Supplementary file 1 — Supplementary Information. [file 41598_2022_15302_MOESM1_ESM.zip › Data for emotional reactivity-nb pellets eaten-growth.xlsx]

## Sheet: Emotional reactivity
Data from KLEIBER et al. Bubbles as a feeding predictor improves the welfare of farmed fish
Behavioural parameters scored to evaluate fish emotional reactivity during a novel-tank test for the four treatments
Treatment	Rearing tank	Test tank	Total distance moved (cm)	Max velocity (cm/s)	Time spent in thigmotaxis (%)	Mean angular velocity (deg/s)
BUBBLE+TIME	AF01	R1	4758.87	86.4528	0.816573	206.54
BUBBLE+TIME	AF01	R2	10915.3	147.565	0.909236	158.685
BUBBLE+TIME	AF01	R3	2321.97	127.748	0.920436	401.841
BUBBLE+TIME	AF01	R4	2108.58	140.726	0.978234	519.559
TIME	AF14	R1	2718.2	168.029	0.993067	482.547
TIME	AF14	R2	4147.22	131.008	0.817206	402.172
TIME	AF14	R3	3283.14	128.952	0.951902	247.711
TIME	AF14	R4	2633.76	105.544	0.974501	321.108
RANDOM	AF04	R1	3995.5	111.533	0.988334	354.944
RANDOM	AF04	R2	4628.66	220.254	0.935535	287.712
RANDOM	AF04	R3	3938.04	111.894	0.973701	416.127
RANDOM	AF04	R4	5467.31	127.06	0.624546	48.8462
BUBBLE	AF11	R1	2911.09	118.351	0.973901	405.188
BUBBLE	AF11	R2	15509.9	110.586	0.925469	141.598
BUBBLE	AF11	R3	1690.15	89.386	0.991934	406.889
BUBBLE	AF11	R4	5470.89	100.794	0.957201	322.943
BUBBLE+TIME	AF02	R1	3545.01	120.792	0.987734	555.657
BUBBLE+TIME	AF02	R2	15573.7	142.996	0.951235	200.027
BUBBLE+TIME	AF02	R3	5374.99	171.733	0.949468	184.542
BUBBLE+TIME	AF02	R4	10722.6	126.797	0.740009	217.367
TIME	AF13	R1	4972.41	59.415	0.70751	152.33
TIME	AF13	R2	3907.72	110.702	0.852072	235.227
TIME	AF13	R3	6554.52	124.536	0.964668	319.239
TIME	AF13	R4	6219.2	187.212	0.976167	367.835
RANDOM	AF05	R1	4594.08	100.888	0.881271	250.842
RANDOM	AF05	R2	3782.11	142.171	0.971868	670.656
RANDOM	AF05	R3	2282.37	111.363	0.991134	343.748
RANDOM	AF05	R4	3930.95	168.955	0.984634	396.683
BUBBLE	AF10	R1	4810.4	124.393	0.962968	290.229
BUBBLE	AF10	R2	2876.38	118.568	0.992834	628.786
BUBBLE	AF10	R3	1843.56	97.9413	0.695177	433.259
BUBBLE	AF10	R4	818.216	97.2702	0.996533	498.377
BUBBLE+TIME	AF03	R1	2071.11	105.35	0.990934	368.357
BUBBLE+TIME	AF03	R2	2734.86	144.652	0.9868	615.552
BUBBLE+TIME	AF03	R3	2252.84	123.511	0.982934	437.274
BUBBLE+TIME	AF03	R4	5822.77	161.379	0.934869	201.248
TIME	AF12	R1	10981	100.787	0.937269	136.738
TIME	AF12	R2	4141.46	86.8973	0.968401	380.07
TIME	AF12	R3	8553.88	103.105	0.935535	128.027
TIME	AF12	R4	5030.9	140.803	0.271091	77.3873
RANDOM	AF06	R1	2680.33	107.041	0.989067	489.741
RANDOM	AF06	R2	4274.96	78.4613	0.949035	192.96
RANDOM	AF06	R3	15132.5	143.532	0.878937	155.855
RANDOM	AF06	R4	6829.15	116.437	0.894737	220.136
BUBBLE	AF09	R1	13498.6	86.6548	0.89117	156.979
BUBBLE	AF09	R2	10991.6	106.764	0.933102	142.211
BUBBLE	AF09	R3	1606.1	123.546	0.9932	381.549
BUBBLE	AF09	R4	3292.12	120.197	0.921303	363.968
BUBBLE+TIME	AF01	R1	2053.27	113.214	0.983001	452.37
BUBBLE+TIME	AF01	R2	13968.6	119.832	0.961868	156.155
BUBBLE+TIME	AF01	R3	1898.44	108.653	0.9904	458.927
BUBBLE+TIME	AF01	R4	2137.67	89.9767	0.884737	417.94
TIME	AF14	R1	16563.5	94.641	0.922769	121.788
TIME	AF14	R2	5082.03	145.669	0.910003	290.367
TIME	AF14	R3	4226.78	144.172	0.955535	538.66
TIME	AF14	R4	4610.44	178.773	0.897837	268.578
RANDOM	AF04	R1	2846.68	116.081	0.980234	586.616
RANDOM	AF04	R2	3403.03	112.519	0.973168	528.115
RANDOM	AF04	R3	2201.98	110.692	0.991267	447.607
RANDOM	AF04	R4	2146.27	149.943	0.9895	362.814
BUBBLE	AF11	R1	12635.7	171.283	0.876304	129.764
BUBBLE	AF11	R2	7568.89	205.739	0.856238	281.175
BUBBLE	AF11	R3	11127.4	130.284	0.957101	211.532
BUBBLE	AF11	R4	2775.52	115.951	0.989934	473.823
BUBBLE+TIME	AF02	R1	13234.7	109.243	0.902537	187.805
BUBBLE+TIME	AF02	R2	5414.43	110.69	0.774174	112.789
BUBBLE+TIME	AF02	R3	3857.22	114.46	0.922003	452.959
BUBBLE+TIME	AF02	R4	2856.98	118.331	0.987667	386.772
TIME	AF13	R1	1220.47	91.3312	0.975534	506.582
TIME	AF13	R2	8485.09	130.706	0.917836	254.881
TIME	AF13	R3	3019	111.833	0.972868	393.768
TIME	AF13	R4	2917.23	114.11	0.986834	344.671
RANDOM	AF05	R1	2269.44	111.615	0.9904	485.321
RANDOM	AF05	R2	3548.78	127.391	0.9846	416.642
RANDOM	AF05	R3	13718.9	166.345	0.882371	102.547
RANDOM	AF05	R4	2375.65	114.016	0.990967	569.46
BUBBLE	AF10	R1	2319.21	124.289	0.851672	558.054
BUBBLE	AF10	R2	5391.17	122.22	0.981667	227.391
BUBBLE	AF10	R3	4565.99	109.13	0.90417	299.312
BUBBLE	AF10	R4	2465.67	107.544	0.961301	538.954
BUBBLE+TIME	AF03	R1	5292.78	134.645	0.895237	273.469
BUBBLE+TIME	AF03	R2	5417.34	160.864	0.976667	436.391
BUBBLE+TIME	AF03	R3	1411.66	110.495	0.9908	569.977
BUBBLE+TIME	AF03	R4	6474.2	141.691	0.933736	252.687
TIME	AF12	R1	7291.85	125.879	0.902937	299.908
TIME	AF12	R2	5643.62	121.806	0.943902	263.169
TIME	AF12	R3	4843.5	147.361	0.945802	305.066
TIME	AF12	R4	4853.38	123.412	0.984867	324.542
RANDOM	AF06	R1	3767.87	80.7935	0.503117	260.676
RANDOM	AF06	R2	13914.3	757.627	0.857571	98.1521
RANDOM	AF06	R3	8847.43	114.423	0.746942	149.602
RANDOM	AF06	R4	8038.14	72.919	0.747108	131.279
BUBBLE	AF09	R1	2623.36	141.133	0.990967	506.761
BUBBLE	AF09	R2	2696.18	97.1976	0.970501	359.311
BUBBLE	AF09	R3	4423.44	91.4131	0.966934	279.022
BUBBLE	AF09	R4	4401.63	126.43	0.851438	336.028

## Sheet: Nb pellets eaten
Data from KLEIBER et al. Bubbles as a feeding predictor improves the welfare of farmed fish
Number of pellets eaten by fish following the novel-tank test for the four treatments
Treatment	Rearing tank	Test tank	Subject number	Nb pellets eaten
BUBBLE+TIME	AF01	R1	49	20
BUBBLE+TIME	AF01	R2	50	3
BUBBLE+TIME	AF01	R3	51	21.3333
BUBBLE+TIME	AF01	R4	52	0
TIME	AF14	R1	53	83
TIME	AF14	R2	54	6
TIME	AF14	R3	55	0
TIME	AF14	R4	56	80.3333
RANDOM	AF04	R1	57	55
RANDOM	AF04	R2	58	6.33333
RANDOM	AF04	R3	59	52.3333
RANDOM	AF04	R4	60	7.66667
BUBBLE	AF11	R1	61	0
BUBBLE	AF11	R2	62	0
BUBBLE	AF11	R3	63	74
BUBBLE	AF11	R4	64	0
BUBBLE+TIME	AF02	R1	65	76
BUBBLE+TIME	AF02	R2	66	81
BUBBLE+TIME	AF02	R3	67	10.3333
BUBBLE+TIME	AF02	R4	68	0
TIME	AF13	R1	69	57.6667
TIME	AF13	R2	70	0
TIME	AF13	R3	71	3
TIME	AF13	R4	72	0
RANDOM	AF05	R1	73	56
RANDOM	AF05	R2	74	0
RANDOM	AF05	R3	75	0
RANDOM	AF05	R4	76	0
BUBBLE	AF10	R1	77	6.66667
BUBBLE	AF10	R2	78	18
BUBBLE	AF10	R3	79	9.33333
BUBBLE	AF10	R4	80	0
BUBBLE+TIME	AF03	R1	81	36
BUBBLE+TIME	AF03	R2	82	23.6667
BUBBLE+TIME	AF03	R3	83	3.33333
BUBBLE+TIME	AF03	R4	84	0.333333
TIME	AF12	R1	85	23.3333
TIME	AF12	R2	86	13.6667
TIME	AF12	R3	87	27
TIME	AF12	R4	88	0
RANDOM	AF06	R1	89	75
RANDOM	AF06	R2	90	7
RANDOM	AF06	R3	91	84
RANDOM	AF06	R4	92	83
BUBBLE	AF09	R1	93	20.6667
BUBBLE	AF09	R2	94	0
BUBBLE	AF09	R3	95	82
BUBBLE	AF09	R4	96	0

## Sheet: Growth data
Data from KLEIBER et al. Bubbles as a feeding predictor improves the welfare of farmed fish
Measures of fish weight, body size and K-factor for the four treatments under anaesthesia at the end of the novel-tank test
Treatment	Subject number	Rearing tank	Test tank	Weight	Body size	K-factor
BUBBLE+TIME	1	AF01	R1	6.24	7.05	1.78081
BUBBLE+TIME	2	AF01	R2	11.59	9.84	1.21646
BUBBLE+TIME	3	AF01	R3	10.62	8.96	1.47639
BUBBLE+TIME	4	AF01	R4	7.55	7.43	1.84069
TIME	5	AF14	R1	8.42	7.66	1.87338
TIME	6	AF14	R2	9.3	8.87	1.33264
TIME	7	AF14	R3	9.11	9.2	1.16992
TIME	8	AF14	R4	9.44	8.96	1.31234
RANDOM	9	AF04	R1	11.11	9.8	1.18042
RANDOM	10	AF04	R2	9.29	9.17	1.20478
RANDOM	11	AF04	R3	8.5	8.64	1.31789
RANDOM	12	AF04	R4	12.5	9.98	1.25753
BUBBLE	13	AF11	R1	9.17	8.85	1.32294
BUBBLE	14	AF11	R2	11.58	9.34	1.42124
BUBBLE	15	AF11	R3	11.34	9.85	1.1866
BUBBLE	16	AF11	R4	8	8.57	1.27101
BUBBLE+TIME	17	AF02	R1	12.59	9.96	1.27423
BUBBLE+TIME	18	AF02	R2	9.16	9.08	1.2236
BUBBLE+TIME	19	AF02	R3	8.29	8.88	1.1839
BUBBLE+TIME	20	AF02	R4	8.8	9.02	1.19912
TIME	21	AF13	R1	9.98	9.48	1.1714
TIME	22	AF13	R2	10.08	9.37	1.2253
TIME	23	AF13	R3	11.53	9.74	1.24782
TIME	24	AF13	R4	9.52	8.97	1.31905
RANDOM	25	AF05	R1	8.69	8.69	1.32422
RANDOM	26	AF05	R2	7.61	8.73	1.14378
RANDOM	27	AF05	R3	10.33	9.46	1.22019
RANDOM	28	AF05	R4	5.18	7.16	1.41121
BUBBLE	29	AF10	R1	11.66	9.77	1.2503
BUBBLE	30	AF10	R2	8.22	8.95	1.14658
BUBBLE	31	AF10	R3	6.57	8.18	1.20034
BUBBLE	32	AF10	R4	7.6	8.15	1.40391
BUBBLE+TIME	33	AF03	R1	7.77	8.72	1.17185
BUBBLE+TIME	34	AF03	R2	10.04	9.32	1.24018
BUBBLE+TIME	35	AF03	R3	8.64	9.06	1.16179
BUBBLE+TIME	36	AF03	R4	9	8.89	1.28096
TIME	37	AF12	R1	8.38	8.59	1.3221
TIME	38	AF12	R2	7.41	8.76	1.10232
TIME	39	AF12	R3	8.53	8.61	1.33641
TIME	40	AF12	R4	8.95	9.08	1.19554
RANDOM	41	AF06	R1	8.42	7.88	1.72081
RANDOM	42	AF06	R2	9.06	8.93	1.27225
RANDOM	43	AF06	R3	11.63	9.8	1.23567
RANDOM	44	AF06	R4	8.57	8.82	1.24904
BUBBLE	45	AF09	R1	10.38	9.62	1.16593
BUBBLE	46	AF09	R2	11.64	9.27	1.46121
BUBBLE	47	AF09	R3	9.13	8.66	1.40578
BUBBLE	48	AF09	R4	9.31	9.26	1.17251
BUBBLE+TIME	49	AF01	R1	9.54	9.32	1.17842
BUBBLE+TIME	50	AF01	R2	6.07	7.57	1.39927
BUBBLE+TIME	51	AF01	R3	7.19	8.56	1.14632
BUBBLE+TIME	52	AF01	R4	6.29	7.6	1.43288
TIME	53	AF14	R1	8.85	8.78	1.30755
TIME	54	AF14	R2	8.13	8.57	1.29166
TIME	55	AF14	R3	12.68	10.41	1.124
TIME	56	AF14	R4	8.72	8.73	1.31061
RANDOM	57	AF04	R1	7.93	8.53	1.27769
RANDOM	58	AF04	R2	9.83	9.74	1.06384
RANDOM	59	AF04	R3	13.47	10.46	1.17699
RANDOM	60	AF04	R4	12.33	9.98	1.24043
BUBBLE	61	AF11	R1	9.48	9.51	1.10222
BUBBLE	62	AF11	R2	9.93	9.52	1.1509
BUBBLE	63	AF11	R3	12.45	9.85	1.30275
BUBBLE	64	AF11	R4	12.94	10.34	1.1705
BUBBLE+TIME	65	AF02	R1	7.27	8.27	1.28534
BUBBLE+TIME	66	AF02	R2	9.95	8.52	1.60881
BUBBLE+TIME	67	AF02	R3	10.68	9.78	1.14171
BUBBLE+TIME	68	AF02	R4	9.34	8.11	1.75099
TIME	69	AF13	R1	9.17	8.97	1.27055
TIME	70	AF13	R2	10.32	9.77	1.10661
TIME	71	AF13	R3	11.7	10.04	1.15607
TIME	72	AF13	R4	10.03	9.42	1.19991
RANDOM	73	AF05	R1	6.7	8.11	1.25607
RANDOM	74	AF05	R2	12.88	9.84	1.35186
RANDOM	75	AF05	R3	10.74	9.36	1.30971
RANDOM	76	AF05	R4	9.71	9.28	1.215
BUBBLE	77	AF10	R1	8.94	8.79	1.31635
BUBBLE	78	AF10	R2	10.05	9.22	1.28225
BUBBLE	79	AF10	R3	11.62	9.97	1.17252
BUBBLE	80	AF10	R4	8.81	8.8	1.29279
BUBBLE+TIME	81	AF03	R1	12.41	9.91	1.27512
BUBBLE+TIME	82	AF03	R2	7.67	8.47	1.26225
BUBBLE+TIME	83	AF03	R3	9.68	9.23	1.23103
BUBBLE+TIME	84	AF03	R4	10.36	9.46	1.22373
TIME	85	AF12	R1	13.43	10.36	1.2078
TIME	86	AF12	R2	8.67	8.9	1.22984
TIME	87	AF12	R3	7.05	7.88	1.44082
TIME	88	AF12	R4	10.1	9.64	1.12743
RANDOM	89	AF06	R1	7.2	8.3	1.25921
RANDOM	90	AF06	R2	10.28	8.81	1.50337
RANDOM	91	AF06	R3	8.69	8.73	1.3061
RANDOM	92	AF06	R4	13.39	10.35	1.2077
BUBBLE	93	AF09	R1	7.54	8.63	1.17311
BUBBLE	94	AF09	R2	8.32	8.69	1.26784
BUBBLE	95	AF09	R3	12.52	9.72	1.36334
BUBBLE	96	AF09	R4	10.18	9.64	1.13636
